# Supplementary material for: Baicalin Alleviates Piglet Immunosuppression Induced by Glaesserella parasuis via Promoting CD163/Tumor Necrosis Factor-like Weak Inducer of Apoptosis-Mediated Autophagy
Source: Biomolecules. 2025 May 15;15(5):722. doi: 10.3390/biom15050722 (PMC12108983; doi:10.3390/biom15050722)
Supplement: Supplementary file 1 [file biomolecules-15-00722-s001.zip]

Archive with 1 entries (1 files):
- biomolecules-3516576-supplementary.pdf
